# Supplementary material for: Asthmatics with exacerbation during acute respiratory illness exhibit unique transcriptional signatures within the nasal mucosa
Source: Genome Med. 2014 Jan 17;6(1):1. doi: 10.1186/gm520 (PMC3971347; doi:10.1186/gm520)
Supplement: Additional file 2 — Contains lists of common, shared or distinct genes identified in comparative analysis of ARI-associated profiles for the peak, reduction and resolution stages of ARI. [file gm520-S2.xls]

## Sheet: Peak-D2 Genes
Common Genes	Unique to Group				Shared Genes
	Healthy	Allrg Rhin	Asm NoEx	Asm Ex	Healthy and Asm NoEx	Healthy and Asm Ex	Healthy, Asm NoEx and Asm Ex	Asm NoEx and Asm Ex	Healthy, Asm Ex and Allrg R	Asm NoEx, Asm Ex and Allrg R	Asm Ex and Allrg R	Healthy and Allrg R	Healthy, Asm NoEx and Allrg R	Asm NoEx and Allrg R
CXCL11	HERC5	MS4A4A	DUOXA2	DUOX2	MARCO	N/A	APOBEC3A	GIMAP4	N/A	IDO1	GNLY	XCL1	LILRA5	SAA1*
CXCL10	EMR1	IL3RA	TNFAIP6	TMEM176B	DDX58		HAPLN3	TNFRSF6B		FCGR3A	IL32	IL18BP	SOCS1	EPSTI1
CCL8	ENPP2	SNX10	CCR1	IL18RAP	ETV7		LILRB1	LCP2		FCGR3B	CD53	MX2	CD274	C1orf38
CCL2	USP41	SAMD9L	C1R	IFITM1	HCK		TNIP3	C1S		IL21R	SECTM1	ZBTB32	HAMP
LILRA3	IL10	GPR84	TNFRSF1B	BC037919			TREM1			SRGN	PTGDS*	NEXN	CSAG1
CXCL9	AF086044	IL2RA	CD69	GIMAP6			GIMAP5			MNDA		LAIR1	ICAM1*
FCN1	ART3	GPR183	EGR2	FGL2						GLT1D1		THC2664989	APOBEC3B
RSAD2	BATF3	SAA2*		PLA2G7									BATF2
OASL	OAS2	SIGLEC10		XAF1									LILRP2
GZMB	IFI35			SLAMF8									CLEC4D
LILRB2	SLAMF1			CYBB									HK3
GBP5	P2RY14			FYB									FPR2
HSD11B1	USP18			FAM20A									CCR7
IL4I1	C19orf59			IFITM4P
IFIT3				CFB*
SPP1				SAMSN1
CCL19				MYO1G
LILRA2				C13orf18
IFIT2				CEACAM1
FCGR1B				MIAT
ISG15				HLA-DRB3
LILRA4				STAT1
IFIT1
IL6
FAM26F
LAG3
CXCL13
IFI6
CD163
SERPING1
UBD
EMR2
IFI44L
LILRB3
ZBP1
AIM2
SLAMF7
PLEK
GBP4
IFNG
CCL4
TNFSF13B
CCL3L3
BCL2A1
OAS3
MMP12
PRF1
CSF3
WARS
FPR1
IL1B
TCL1A*
AQP9
(GBP2)
GBP1
CLEC4E

## Sheet: Reduction-D2 Genes
Common Genes	Unique to Group				Shared Genes
	Healthy	Allrg Rhin	Asm NoEx	Asm Ex	Healthy and Asm NoEx	Healthy and Asm Ex	Healthy, Asm NoEx and Asm Ex	Asm NoEx and Asm Ex	Healthy, Asm Ex and Allrg R	Asm NoEx, Asm Ex and Allrg R	Asm Ex and Allrg R	Healthy and Allrg R	Healthy, Asm NoEx and Allrg R	Asm NoEx and Allrg R
CCL8	APOBEC3A	IL3RA	SAA1*	TMEM176B	IL1B	N/A	CSF3	AQP9	UBD (UBD| GABBR1)	LAG3	TCL1A*	DDX58	LILRA5	IFI6
CXCL10	HAPLN3	SHD	TNFAIP6	PTGDS*	MARCO		IL18BP	FPR1		IL21R	XCL1 (XCL2| XCL1)	USP18	LILRA2	THC2664989
CXCL11	USP41	CWH43	CCR1	CD48	TNIP3		BCL2A1	SRGN		TNFSF13B	GNLY	THC2650916	SOCS1	CD163
CCL2	PLAUR	ICAM2	SAA2*	LCP1	HCK		PLEK			IDO1	GIMAP4	NEXN	OASL	CD69
FCN1	ETV7	THC2730466	SAMSN1	GIMAP6	FPR2		LILRB1			SERPING1	IL32	TMEM140	MX2	CLEC4D
RSAD2	APOBEC3B	FLVCR2*	TNFRSF1B	FGL2	EMR1					FCGR3A	GPR183	IRF7	BATF3	EPSTI1
LILRA3	OAS1	IL2RA		MIAT	EMR2					SNX10			IFIT1	CLEC4E
IL4I1	ART3	BX117479		SLAMF8	TREM1					LAIR1			HSD11B1
CXCL9	IFI35	CX3CL1		MYO1G						FCGR1B			CD274
IFIT3	CHI3L1			AIF1						FCGR3B			BATF2
LILRB2	OAS2			TMEM176A						MNDA			ZBP1
IFIT2	TNFRSF6B			CD53						GIMAP5			ISG15
IL6	HERC6			C20orf103						ZBTB32			HERC5
MMP12	SOCS3			TYROBP									LAMP3
IFNG	OAS3			CD37									SPP1
CSAG1	IL10			FCER1G									DUOXA2
GBP1	PTX3			HLA-DRB3									ICAM1*
CCL3L3	SECTM1			P2RY14									ENPP2
CCL19	APOL3			FYB									HK3
GBP5	IRF1			CYBB									GPR84
LILRA4	APOL4			TRPV2									HAMP
CCR7	APOL1			RGS1									(GBP2)
FAM26F				IL18RAP									SAMD9L
WARS				MPEG1*									AIM2
PRF1				WIPF1									LILRP2
LILRB3				TIGIT
GZMB				GPR65
GBP4				GIMAP8
CCL4				LCP2
SLAMF7				SLC15A3
SLAMF1				NCF1
CXCL13				THC2659236
IFI44L				PLA2G7
				PLEKHO1
				C13orf18
				CMKLR1
				AOAH
				IGSF6
				LRRC25

## Sheet: Reduction-D6 Genes
Common Genes	Unique to Group				Shared Genes
	Healthy	Allrg Rhin	Asm NoEx	Asm Ex	Healthy and Asm NoEx	Healthy and Asm Ex	Healthy, Asm NoEx and Asm Ex	Asm NoEx and Asm Ex	Healthy, Asm Ex and Allrg R	Asm NoEx, Asm Ex and Allrg R	Asm Ex and Allrg R	Healthy and Allrg R	Healthy, Asm NoEx and Allrg R	Asm NoEx and Allrg R
N/A	CDC6	APOBEC3A	GJB1	SCGB3A1	DTL	CCBE1*	CYP26A1	CAPN9	N/A	BC038245	KIAA0114	C16orf59	BIRC5	FCER1A
	NEK2	BC063022	HMGCS2	SEC14L3	MLF1IP		FGF9	KIAA1324		AB371542	REEP1	UBE2T	PBK	CKAP2L
	EXO1	THC2672325	LOC339240*	CLDN8	KIF15							ASF1B	CCNB2	(GTSE1| TRMU)
	SHCBP1	C6orf173	CR624517	MAOB	CDT1							HELLS	TYMS	MT3
	RDM1	BC032042	THC2672257	LMCD1	CENPE							THC2708669	DLGAP5	HMGB3L1
	FANCI	ANXA9	AURKA	INHBB	DEPDC1B							CHAF1B	NCAPG	KIFC1
	POLQ*	ACO1	THC2643352	CXorf22	KIF4A								ASPM	MKI67
	E2F1	CHTF18	PTGFR	ERBB4	C15orf42								ANLN
	RACGAP1	PLA2G12A*	ATP7B	HSD17B13	THC2575678								UBE2C
	RECQL4	FAHD2A	THC2676797	BQ186660	HJURP								KIF23
	TRAIP	THC2697511	SPAG8	SLC23A1									SPC25
	BRCA1	REEP2		FRMPD2*									CDKN3
	E2F8	C18orf34		RAB3B									HMMR
	SAMD13	KPNA2		FAM107A									(SPC24)
	GXYLT2	CCT6B		RHCE									CDCA5
		CCNE1		KRT24									OIP5
		AK096685		C3orf32									RRM2
				SHANK2									FAM64A
				TMEM178									CEP55
				TMCO5A									KIAA0101
				MLF1									C18orf56
				ADSSL1									TROAP
				BHLHE41									BUB1B
				ALDH3B1									KIF18B*
				DNAH7									NUSAP1
				AK057637									SKA3
				FMO5									KIF20A
				CWH43									KIF2C
				THC2689749									RAD54L
				BQ706262									TTK
				VWA3A									CENPM
				(C11orf92)									CN312045
				IYD									CDC25C
				SLC16A12									BC007606
				THC2611641									PKMYT1
				TCTEX1D1									CCNB1
				PAGE5									CENPF
				IQCH									CCNA2
				AK057443									ESCO2
				THC2538568									KIF11
				CLDN16									TK1
				C1orf173									GINS2
				LOC400891*									TOP2A
				CDHR3*									C1orf135
				SLC16A11									NUF2
				(LRRIQ3)									CDK1
				DSCAML1									PLK1
				FGFBP3									CDCA8
				SLC47A2									CDC45L
				LOC153811*									GTSE1
				PLCB4									ZWINT
				PZP									MELK
				C8orf47									NCAPH
				VWCE									SPAG5
				PHYH									GSG2*
				FAM46C									PRC1
				LOC400027*									CDC20
				BC031314									PTTG2
				SCGB2A1*									FOXM1
				GNMT									TPX2
				BC030106									BUB1
				CECR4									CENPA
				THC2504565									CDCA3
				THC2654993									PTTG1
				CNGA3									CDCA2
				BC036236									AURKB
				THC2498136
				LARP6
				AMY1C
				VIPR1
				LOC729887*
				PDE1A
				MGC23284*
				REM1
				HDAC5
				AK098629
				RGL3
				(CCDC72)
				THC2611277
				OBFC1*
				C9orf66
				SQLE
				LOC100130967 (C6orf99)
				AV749851
				THC2507877
				LOC439911 (ZNF487)
				C3orf16
				LOC100128511*
				KLHL6
				CHKA
				MYO1A

## Sheet: Resolution-D6 Genes
Common Genes	Unique to Group				Shared Genes
	Healthy	Allrg Rhin	Asm NoEx	Asm Ex	Healthy and Asm NoEx	Healthy and Asm Ex	Healthy, Asm NoEx and Asm Ex	Asm NoEx and Asm Ex	Healthy, Asm Ex and Allrg R	Asm NoEx, Asm Ex and Allrg R	Asm Ex and Allrg R	Healthy and Allrg R	Healthy, Asm NoEx and Allrg R	Asm NoEx and Allrg R
CXCL10	LILRA3	GAL	UBE2C	GIMAP6	N/A	CCL4	APOBEC3A	SPC25	CXCL11	IDO1	SAA1*	PTGDS*	SPP1	CLEC4E
FCGR1B	CCL8	(IFITM8P)	DUOXA2	LCP2		ANKRD22	LILRB2	CEP55	GNLY	DUOX2	CSF3	IFI6	ICAM1*	ADM
CCL2	CCL19	IFITM2	E2F1	IL18RAP		CEACAM1	HSD11B1	TNFRSF6B	GZMB	IL1B	SECTM1	CYBB	IL8	PLK1
CXCL9	XCL1	NEXN	DLGAP5	KIF18B*			S100A12	BIRC5	LAG3	CCNA2	IFITM4P	TCL1A*		APOBEC3B
CD163	FCN1	TXNDC3	CENPE	C15orf48_(MIR147B)				BC037919	RSAD2	CXCL3	IFITM1	CMKLR1		ASPM
AIM2	MARCO	(SPC24)	ANLN	PECAM1*				PBK	IFI44L	RRM2	IGSF6	SRGN
AQP9	LILRB1	SAA2*	ESCO2	KLK10				CDC45L	IFIT3	FPR2	FYB	FCER1G
KRT24	THC2659236	SOD2	HJURP	MELK				TOP2A	ISG15	NCAPG	EPSTI1	XAF1
LILRB3	PLEK	(SNX5)	CDKN3	CDCA2				CXCL13	GBP5	GBP2	TMEM176B	GBP4
FPR1	HAMP	CLEC7A	BC007606	ABCA1				C15orf42	SERPING1	MNDA	CCL3L3	MS4A4A
GLT1D1	FAM26F	C1S	CFB*	PRC1				AURKB	IFIT2	TYMS	HLA-DRB3	FCGR2A
TNFAIP6	LILRA4	ITPRIP	MYBL2	MMP25				FOXM1	SLAMF7	CSF3R	CXCL2	IL32
TREM1	IFIT1	HK2	OIP5	C11orf82				CENPA	TNFSF13B	NUSAP1		PTPRC
BCL2A1	THC2673554	KIF23	NUF2	IFNG				KIF2C	OAS3
IL4I1	C19orf59	CXCR4	CCNB2	FGL2				TNIP3	OASL
FCGR3A	GPR65	HLA-DRB4	SLCO4A1	STAT1				GTSE1	WIPF1
	P2RY6	CD300C	TACC3					TPX2	EMR2
	SLAMF8	IFITM3	PKMYT1						C17orf60*
	CD274	DDX60L	KIAA0101						FCGR3B
	UBD		CDCA8
	EDN1		DEPDC1B
	LRRC25		KIF20A
	CXorf21		MCM10
	C1orf162		UHRF1
	EMR1		TK1
	CLEC4D		ERCC6L
	EMP3		NCAPH
	LILRA5		KIF15
	AIF1		EXO1
	TYROBP		RAD51AP1
	APOL6		GJB2
	HERC5		SHCBP1
	MYO1G		CDCA5
	TMEM176A		SERPINB7
	ZBP1		(GTSE1|_TRMU)
	TLR8		CDC25C
	CD84		NAMPT
	BC010544		RAD54L
	AF086044		HCK
	ZBTB32		CCR1
	CD53		GIMAP4
	CD86		FAM20A
