# Supplementary material for: Asthmatics with exacerbation during acute respiratory illness exhibit unique transcriptional signatures within the nasal mucosa
Source: Genome Med. 2014 Jan 17;6(1):1. doi: 10.1186/gm520 (PMC3971347; doi:10.1186/gm520)
Supplement: Additional file 3 — Contains results of GEA of gene sets. [file gm520-S3.xls]

## Sheet: Peak Stage
Biological Process	% Genes Associated	min (pValue)
Immune system process	82.1429	6.07093e-36
Immune response	80.3571	1.48557e-42
Defense response	80.3571	1.93761e-39
Response to stress	80.3571	4.16636e-27
Response to biotic stimulus	55.3571	4.91557e-25
Response to other organism	51.7857	1.36419e-25
Innate immune response	48.2143	1.60711e-26
Response to cytokine stimulus	48.2143	1.08705e-24
Cellular response to cytokine stimulus	46.4286	1.48948e-26
Cytokine-mediated signaling pathway	39.2857	2.90559e-22
Chemotaxis	8.92857	8.15583e-06
Interferon signaling	7.14286	2.82967e-06
Leucocyte chemotaxis	7.14286	3.49269e-05
Th17-derived cytokines	7.14286	4.08397e-05
Jak-STAT Pathway	7.14286	7.20114e-05
Innate immune response to RNA viral infection	7.14286	7.686e-05
IL-4 signaling	5.35714	9.54385e-05
Negative regulation of cell proliferation	5.35714	0.00032641
Histamine signaling	5.35714	0.000447036
Platelet-endothelium-leucocyte interactions	5.35714	0.000481086
Pathway	% Genes Associated	min (pValue)
Leukocyte chemotaxis	8.92857	8.15583e-06
Role of HMGB1 in dendritic cell maturation and migration	7.14286	2.82967e-06
Histamine signaling in dendritic cells	7.14286	3.49269e-05
Antiviral actions of Interferons	7.14286	4.08397e-05
IL-17 signaling pathways	7.14286	7.20114e-05
Role of VDR in regulation of genes involved in osteoporosis	7.14286	7.686e-05
IFN alpha/beta signaling pathway	5.35714	9.54385e-05
HMGB1/TLR signaling pathway	5.35714	0.00032641
MIF in innate immunity response	5.35714	0.000447036
HMGB1 release from the cell	5.35714	0.000481086

## Sheet: Reduction
Biological Process	% Genes Associated	min (pValue)
Cell cycle	95.4545	1.28403e-66
Mitotic cell cycle	92.4242	3.09591e-78
Cell cycle phase	92.4242	9.7997e-76
Cell cycle process	92.4242	4.97575e-71
M phase	80.303	1.90819e-69
M phase of mitotic cell cycle	72.7273	6.84438e-69
Organelle fission	72.7273	2.31761e-66
Mitosis	71.2121	2.96226e-67
Nuclear division	71.2121	2.96226e-67
Cell division	69.697	8.01383e-60
Mitosis	43.9394	1.11724e-35
G2-M	36.3636	6.17015e-27
Spindle microtubules	31.8182	8.60081e-27
Cell cycle - Core	27.2727	4.1341e-21
S phase	18.1818	1.21005e-10
Progesterone signaling	13.6364	7.69173e-06
Meiosis	12.1212	3.50185e-07
DNA damage - checkpoint	12.1212	1.17039e-06
G1-S	9.09091	0.000636372
Proteolysis in cell cycle and apoptosis	7.57576	0.00128865
Pathway	% Genes Associated	min (pValue)
Metaphase checkpoint	18.1818	5.55103e-21
Role of APC in cell cycle regulation	15.1515	3.12091e-17
Chromosome condensation in prometaphase	13.6364	4.55457e-17
Initiation of mitosis	12.1212	4.95975e-14
Spindle assembly and chromosome separation	10.6061	5.52857e-11
Progesterone-mediated oocyte maturation	10.6061	2.36218e-10
ATM / ATR regulation of G2 / M checkpoint	7.57576	6.58029e-08
Cell cycle (generic schema)	6.06061	1.59582e-06
Transition and termination of DNA replication	6.06061	5.34433e-06
Nucleocytoplasmic transport of CDK/Cyclins	4.54545	2.52548e-05

## Sheet: Reduction - Asm Ex
Biological Process	Gene Associated	min (pValue)
cGMP catabolic process	PDE1A	4.55417e-08
cAMP catabolic process	PDE1A	3.02455e-07
Cyclic nucleotide catabolic process	PDE1A	4.4024e-07
Regulation of smooth muscle cell apoptosis	PDE1A	6.14372e-07
Nucleoside monophosphate catabolic process	PDE1A	1.39662e-06
Regulation of muscle cell apoptosis	PDE1A	2.65563e-06
cGMP metabolic process	PDE1A	4.14881e-06
Response to macrophage colony-stimulating factor stimulus	PDE1A	7.03697e-06
Cellular response to macrophage colony-stimulating factor stimulus	PDE1A	7.03697e-06
cAMP metabolic process	PDE1A	7.54383e-06
GnRH signaling pathway	VIPR1	0.00512376
Gonadotropin regulation	VIPR1	0.00730216
Circadian rhythm	VIPR1	0.0520789
Neuropeptide signaling pathways	VIPR1	0.10389
Cell junctions	CLDN8	0.108369
Muscle contraction	VIPR1	0.115372
Actin filaments	MYO1A	0.117274
Transmission of nerve impulse	VIPR1	0.139846
Positive regulation cell proliferation	VIPR1	0.145416
Blood vessel morphogenesis	PDE1A	0.149728
Pathway	Gene Associated	min (pValue)
Cell adhesion-Tight junctions	CLDN8	0.0127658
Delta-type opioid receptor in the nervous system	PDE1A	0.0141775
Regulation of cAMP levels by ACM	PDE1A	0.0159402
Pyruvate metabolism	ALDH3B1	0.0173488
GTP metabolism	PDE1A	0.0191078
Phenylalanine metabolism/ Rodent version	ALDH3B1	0.0233206
Pyruvate metabolism/ Rodent version	ALDH3B1	0.0233206
Phenylalanine metabolism	ALDH3B1	0.0236711
